# Supplementary material for: quantGenius: implementation of a decision support system for qPCR-based gene quantification
Source: BMC Bioinformatics. 2017 May 25;18:276. doi: 10.1186/s12859-017-1688-7 (PMC5445471; doi:10.1186/s12859-017-1688-7)
Supplement: Supplementary file 4 — Example of the export of results and intermediate values for an individual gene. (XLS 41 kb) [file 12859_2017_1688_MOESM4_ESM.xls]

## Sheet: Additional file 4
Additional file 4: Example of the export of results and intermediate values for an individual gene
Export of the results of an individual gene (10 samples; 2 dilutions with 2 replicates; subset of data presented in the Additional file 6) is shown. Parameters of the analysis (Conditions) and the standard curve data is shown on the right, while calculations for the 10 samples analysed (Data) is shown on the left.
Data																				Standard curve
Involved	Sample name	Cq value	Average Cq value	Replicates Δ Cq	Relative quantity	log10(Relative quantity)	Slope	Slope difference	Calculated copy number	CV copy no.	Average copy no.	dilution corrected copy number	CV dilutions	Reference copy number	Normalized target copy number	Final result	CV Normalized target copy number	Warning		Involved	Cq value	Relative quantity		Cq	Replicates Δ Cq	Relative quantity	log10(Relative quantity)	Parcial slope
yes	virus 1dpi 3	24.2984	24.4539	0.310887	1000	3	-3.56351	0.165242	381.439	14.8343	345.226	345.226	8.22906	1188.58	0.290452	0.267819	11.9515			yes	19.412	10000		19.412	0.055082	10000	4	-3.47257
yes	virus 1dpi 3	24.6093			1000	3			309.014	14.8343										yes	19.467	10000		19.467		10000	4
no	virus 1dpi 3	29.0542	28.0174	/	100	2			/	/	30.7259	307.259		1253.17	0.245185					yes	22.9912	1000		22.9912	0.158249	1000	3	-3.40544
yes	virus 1dpi 3	28.0174			100	2			30.7259	/										yes	22.8329	1000		22.8329		1000	3
yes	virus 1dpi 4	24.8091	24.8695	0.120831	1000	3	-3.79358	0.395315	269.912	5.78364	259.307	259.307	18.8087	1287.05	0.201474	0.176871	19.6715			yes	26.3175	100		26.3175	0	100	2	-3.31439
yes	virus 1dpi 4	24.9299			1000	3			248.703	5.78364										yes	26.3175	100		26.3175		100	2
yes	virus 1dpi 4	28.6793	28.6631	0.032525	100	2			19.6244	1.55763	19.8429	198.429		1303.15	0.152269					yes	29.5303	10		29.5303	0.203245	10	1	/
yes	virus 1dpi 4	28.6468			100	2			20.0615	1.55763										yes	29.7335	10		29.7335		10	1
yes	virus 3dpi 1	22.1924	22.1456	0.09356	1000	3	-3.59458	0.196317	1588.25	4.4793	1640.2	1640.2	9.35727	1446.5	1.13391	1.08348	6.582
yes	virus 3dpi 1	22.0988			1000	3			1692.15	4.4793
no	virus 3dpi 1	25.0873	25.7402	/	100	2			/	/	143.662	1436.62		1390.65	1.03306					Slope:	-3.39827
yes	virus 3dpi 1	25.7402			100	2			143.662	/										Inverse slope:	-0.294147
yes	virus 3dpi 2	22.1979	22.2853	0.174821	1000	3	-3.19851	0.199761	1582.31	8.36281	1493.96	1493.96	9.49667	1418	1.05357	1.13282	9.89395			Correlation cofficient (rsq):	0.999591
yes	virus 3dpi 2	22.3727			1000	3			1405.62	8.36281										Intercept:	9.72874
yes	virus 3dpi 2	25.4925	25.4838	0.017409	100	2			169.898	0.833747	170.905	1709.05		1410.02	1.21208
yes	virus 3dpi 2	25.4751			100	2			171.913	0.833747
yes	virus 3dpi 3	21.9574	21.9998	0.084728	1000	3	-3.53026	0.131991	1862.18	4.0567	1810.25	1810.25	6.24744	1336.43	1.35454	1.30673	5.17356
yes	virus 3dpi 3	22.0422			1000	3			1758.32	4.0567										Experiment
yes	virus 3dpi 3	25.5747	25.5301	0.089297	100	2			160.698	4.27533	165.708	1657.08		1316.26	1.25893
yes	virus 3dpi 3	25.4854			100	2			170.717	4.27533										Name:	RywalNahG_plate2
yes	virus 3dpi 4	22.2716	22.4558	0.368252	1000	3	-3.25621	0.142054	1505.23	17.5456	1339.09	1339.09	6.33931	1214.09	1.10296	1.11413	1.41784
yes	virus 3dpi 4	22.6399			1000	3			1172.96	17.5456										Gene
yes	virus 3dpi 4	25.6751	25.712	0.073807	100	2			150.138	3.53405	146.478	1464.78		1301.68	1.1253
yes	virus 3dpi 4	25.7489			100	2			142.817	3.53405										Name:	B-glu-II
yes	virus 6dpi 1	21.1469	21.0065	0.280756	1000	3	-3.35534	0.0429317	3224.43	13.4057	3562.09	3562.09	2.3444	/	/	/	/			Type:	target_gene
yes	virus 6dpi 1	20.8661			1000	3			3899.75	13.4057
yes	virus 6dpi 1	24.1789	24.3618	0.365754	100	2			413.594	17.4278	368.218	3682.18		/	/					Conditions
yes	virus 6dpi 1	24.5447			100	2			322.841	17.4278
yes	virus 6dpi 2	20.9094	20.9951	0.171323	1000	3	-3.72438	0.326111	3786.92	8.19586	3579.48	3579.48	14.9631	984.227	3.63684	3.12423	23.2038			Cq at Limit of quantification (CqLOQ):	35
yes	virus 6dpi 2	21.0808			1000	3			3372.03	8.19586										Slope between:	between(-3.8, -3)
yes	virus 6dpi 2	24.9202	24.7195	0.401393	100	2			250.345	19.1061	289.45	2894.5		1108.32	2.61162					Slope difference:	0.5
yes	virus 6dpi 2	24.5188			100	2			328.555	19.1061										Final result calculation:	two_dilution
yes	virus 6dpi 3	21.914	22.1053	0.382538	1000	3	-3.38115	0.0171147	1917.79	18.2188	1698.92	1698.92	0.321984	484.074	3.50963	3.40257	4.44986
yes	virus 6dpi 3	22.2965			1000	3			1480.06	18.2188
yes	virus 6dpi 3	25.5275	25.4864	0.08222	100	2			165.917	3.93669	170.668	1706.68		517.88	3.29551
yes	virus 6dpi 3	25.4453			100	2			175.418	3.93669
yes	virus 6dpi 4	21.0285	21.2525	0.447999	1000	3	-3.44194	0.0436773	3493.45	21.2926	3036.3	3036.3	2.79146	909.026	3.34017	2.86846	23.2562
yes	virus 6dpi 4	21.4765			1000	3			2579.15	21.2926
yes	virus 6dpi 4	24.6424	24.6945	0.104253	100	2			302.176	4.99084	291.875	2918.75		1217.79	2.39675
yes	virus 6dpi 4	24.7466			100	2			281.575	4.99084
