# Supplementary material for: quantGenius: implementation of a decision support system for qPCR-based gene quantification
Source: BMC Bioinformatics. 2017 May 25;18:276. doi: 10.1186/s12859-017-1688-7 (PMC5445471; doi:10.1186/s12859-017-1688-7)
Supplement: Supplementary file 5 — quantGenius performance validation: calculations in Excel. (XLS 50 kb) [file 12859_2017_1688_MOESM5_ESM.xls]

## Sheet: Additional file 5 
Additional file 5: quantGenius performance validation - calculations in Excel
The performance of quantGenius was validated by the independent calculation using the formulas set in Microsoft Excel for the same of data as presented in the Additional file 4. For easier comparison of the values, data is organized in the same way as in the Additional file 4 (sample data on the left, standard curve data on the right). Imported values (original sample names, relative quantities, …
Data																			Standard curve
Sample name	Cq value	Average Cq value	Replicates Δ Cq	Relative quantity	log10(Relative quantity)	Slope	Slope difference	Calculated copy number	CV copy no.	Average copy no.	dilution corrected copy number	CV dilutions	Reference copy number	Normalized target copy number	Final result	CV Normalized target copy number	Warning		Cq value	Relative quantity		Cq	Replicates Δ Cq	Relative quantity	log10(Relative quantity)	Parcial slope
virus 1dpi 3	24.2984	24.4539	0.310887	1000	3	-3.56351	0.165242	381.439	14.8343	345.226	345.226	8.22906	1188.58	0.290452	0.267819	11.9515			19.412	10000		19.412	0.055082	10000	4	-3.47257
virus 1dpi 3	24.6093			1000	3			309.014	14.8343										19.467	10000		19.467	3.52416	10000	4
virus 1dpi 3	29.0542	28.5358	1.03678	100				/	/	30.7259	307.259		1253.17	0.245185					22.9912	1000		22.9912	0.158249	1000	3	-3.40544
virus 1dpi 3	28.0174			100	2			30.7259	/										22.8329	1000		22.8329	3.48457	1000	3
virus 1dpi 4	24.8091	24.8695	0.120831	1000	3	-3.79358	0.395315	269.912	5.78364	259.307	259.307	18.8087	1287.05	0.201474	0.176871	19.6715			26.3175	100		26.3175	0	100	2	-3.31439
virus 1dpi 4	24.9299			1000	3			248.703	5.78364										26.3175	100		26.3175	3.21277	100	2
virus 1dpi 4	28.6793	28.6631	0.032525	100	2			19.6244	1.55763	19.8429	198.429		1303.15	0.152269					29.5303	10		29.5303	0.203245	10	1
virus 1dpi 4	28.6468			100	2			20.0615	1.55763										29.7335	10		29.7335	29.7335	10	1
virus 3dpi 1	22.1924	22.1456	0.09356	1000	3	-3.59458	0.196317	1588.25	4.4793	1640.2	1640.2	9.35727	1446.5	1.13391	1.08348	6.582
virus 3dpi 1	22.0988			1000	3			1692.15	4.4793
virus 3dpi 1	25.0873	25.4137	0.652861	100				/	/	143.662	1436.62		1390.65	1.03306					Slope:	-3.39827
virus 3dpi 1	25.7402			100	2			143.662	/										Inverse slope:	-0.294147
virus 3dpi 2	22.1979	22.2853	0.174821	1000	3	-3.19851	0.199761	1582.31	8.36281	1493.96	1493.96	9.49667	1418	1.05357	1.13282	9.89395			Correlation cofficient (rsq):	0.999591
virus 3dpi 2	22.3727			1000	3			1405.62	8.36281										Intercept:	9.72874
virus 3dpi 2	25.4925	25.4838	0.017409	100	2			169.898	0.833747	170.905	1709.05		1410.02	1.21208
virus 3dpi 2	25.4751			100	2			171.913	0.833747
virus 3dpi 3	21.9574	21.9998	0.084728	1000	3	-3.53026	0.131991	1862.18	4.0567	1810.25	1810.25	6.24744	1336.43	1.35454	1.30673	5.17356			Cq at Limit of quantification (CqLOQ):	35
virus 3dpi 3	22.0422			1000	3			1758.32	4.0567										Slope between:	between(-3.8, -3)
virus 3dpi 3	25.5747	25.5301	0.089297	100	2			160.698	4.27533	165.708	1657.08		1316.26	1.25893					Slope difference:	0.5
virus 3dpi 3	25.4854			100	2			170.717	4.27533										Final result calculation:	two_dilution
virus 3dpi 4	22.2716	22.4558	0.368252	1000	3	-3.25621	0.142054	1505.23	17.5456	1339.09	1339.09	6.33931	1214.09	1.10296	1.11413	1.41784
virus 3dpi 4	22.6399			1000	3			1172.96	17.5456
virus 3dpi 4	25.6751	25.712	0.073807	100	2			150.138	3.53405	146.478	1464.78		1301.68	1.1253
virus 3dpi 4	25.7489			100	2			142.817	3.53405
virus 6dpi 1	21.1469	21.0065	0.280756	1000	3	-3.35534	0.0429317	3224.43	13.4057	3562.09	3562.09	2.3444	/	/	/	/	/
virus 6dpi 1	20.8661			1000	3			3899.75	13.4057
virus 6dpi 1	24.1789	24.3618	0.365754	100	2			413.594	17.4278	368.218	3682.18		/	/
virus 6dpi 1	24.5447			100	2			322.841	17.4278
virus 6dpi 2	20.9094	20.9951	0.171323	1000	3	-3.72438	0.326111	3786.92	8.19586	3579.48	3579.48	14.9631	984.227	3.63684	3.12423	23.2038
virus 6dpi 2	21.0808			1000	3			3372.03	8.19586
virus 6dpi 2	24.9202	24.7195	0.401393	100	2			250.345	19.1061	289.45	2894.5		1108.32	2.61162
virus 6dpi 2	24.5188			100	2			328.555	19.1061
virus 6dpi 3	21.914	22.1053	0.382538	1000	3	-3.38115	0.0171147	1917.79	18.2188	1698.92	1698.92	0.321984	484.074	3.50963	3.40257	4.44986
virus 6dpi 3	22.2965			1000	3			1480.06	18.2188
virus 6dpi 3	25.5275	25.4864	0.08222	100	2			165.917	3.93669	170.668	1706.68		517.88	3.29551
virus 6dpi 3	25.4453			100	2			175.418	3.93669
virus 6dpi 4	21.0285	21.2525	0.447999	1000	3	-3.44194	0.0436773	3493.45	21.2926	3036.3	3036.3	2.79146	909.026	3.34017	2.86846	23.2562
virus 6dpi 4	21.4765			1000	3			2579.15	21.2926
virus 6dpi 4	24.6424	24.6945	0.104253	100	2			302.176	4.99084	291.875	2918.75		1217.79	2.39675
virus 6dpi 4	24.7466			100	2			281.575	4.99084
