# Supplementary material for: quantGenius: implementation of a decision support system for qPCR-based gene quantification
Source: BMC Bioinformatics. 2017 May 25;18:276. doi: 10.1186/s12859-017-1688-7 (PMC5445471; doi:10.1186/s12859-017-1688-7)
Supplement: Supplementary file 6 — Experimental data of the gene expression use case. (XLS 71 kb) [file 12859_2017_1688_MOESM6_ESM.xls]

## Sheet: Additional file 6
Additional file 6: Experimental data of the gene expression use case
Two reference (COX, EF-1) and two target (Glu-II, PR-1b) genes were analysed in 24 potato samples (2 replicates of 2 dilutions). Samples were analysed on two 384-well plates, with a four-point serial dilution of a pooled sample (Std) on each plate. Sample names, their dilution, relative quantity and Cq values of the analysed genes are presented. See Baebler et al (J. Exp Bot, 2014) for details on…
Sample ID	Dilution	Relative quantity	EF1 Cq	COX Cq	Glu-II Cq	PR-1b Cq
mock 1dpi 1	100x	1000	24.0289	25.1419	25.691	31.7965
mock 1dpi 1	100x	1000	23.8132	25.2573	25.8259	32.037
mock 1dpi 1	1000x	100	27.2767	28.7689	30.4876	Undetermined
mock 1dpi 1	1000x	100	27.2356	29.2331	28.3355	Undetermined
mock 1dpi 2	100x	1000	23.0064	24.823	25.3713	30.8927
mock 1dpi 2	100x	1000	22.8048	24.4527	26.2751	30.8046
mock 1dpi 2	1000x	100	26.1552	27.6638	29.1037	33.7067
mock 1dpi 2	1000x	100	25.9368	27.7552	29.5144	35.9208
mock 1dpi 3	100x	1000	22.9579	24.3962	26.0295	30.8607
mock 1dpi 3	100x	1000	23.4249	24.2692	26.0354	31.7297
mock 1dpi 3	1000x	100	26.6687	27.9411	32.6317	Undetermined
mock 1dpi 3	1000x	100	26.4662	28.0606	30.2831	Undetermined
mock 1dpi 4	100x	1000	24.3939	25.5151	27.6262	32.396
mock 1dpi 4	100x	1000	24.2532	25.2362	26.3811	33.9917
mock 1dpi 4	1000x	100	27.756	29.0572	29.5501	38.3307
mock 1dpi 4	1000x	100	27.7977	29.0483	30.6173	Undetermined
mock 3dpi 1	100x	1000	24.135	25.5614	26.1366	35.2889
mock 3dpi 1	100x	1000	24.1734	25.5422	26.5919	37.5903
mock 3dpi 1	1000x	100	27.8076	29.266	29.3144	Undetermined
mock 3dpi 1	1000x	100	27.981	29.0542	29.8299	35.6258
mock 3dpi 2	100x	1000	23.3277	24.7121	25.9763	31.1702
mock 3dpi 2	100x	1000	23.33	24.7811	25.0202	31.6498
mock 3dpi 2	1000x	100	26.5639	28.4854	28.522	35.6134
mock 3dpi 2	1000x	100	26.6525	28.0547	29.0019	Undetermined
mock 3dpi 3	100x	1000	24.1556	27.4107	26.5048	32.0553
mock 3dpi 3	100x	1000	24.1432	25.7001	26.4258	32.3174
mock 3dpi 3	1000x	100	27.3693	29.3224	28.8362	34.9947
mock 3dpi 3	1000x	100	27.6205	29.094	28.7546	35.2818
mock 3dpi 4	100x	1000	23.5702	24.9517	25.4988	33.3163
mock 3dpi 4	100x	1000	23.4306	24.9918	25.8093	33.001
mock 3dpi 4	1000x	100	26.0414	28.1325	28.8564	Undetermined
mock 3dpi 4	1000x	100	26.6519	28.2514	28.3408	Undetermined
mock 6dpi 1	100x	1000	22.9952	24.266	24.6415	32.3404
mock 6dpi 1	100x	1000	23.0861	23.7581	24.5601	31.7955
mock 6dpi 1	1000x	100	26.7134	27.4133	27.6314	34.238
mock 6dpi 1	1000x	100	26.9544	27.473	27.7699	36.812
mock 6dpi 2	100x	1000	22.7248	24.3703	25.2019	30.3402
mock 6dpi 2	100x	1000	22.7112	23.7143	24.6709	29.6046
mock 6dpi 2	1000x	100	26.3948	27.4523	28.2735	33.6726
mock 6dpi 2	1000x	100	26.5132	27.3694	28.1586	33.4935
mock 6dpi 3	100x	1000	24.125	25.2934	25.9274	34.4471
mock 6dpi 3	100x	1000	24.2015	25.1132	25.6721	33.3576
mock 6dpi 3	1000x	100	27.6227	28.8944	30.5916	35.1531
mock 6dpi 3	1000x	100	27.7916	29.2521	30.5477	35.1535
mock 6dpi 4	100x	1000	23.8089	25.0477	25.7091	31.8665
mock 6dpi 4	100x	1000	23.7237	24.8292	25.1222	31.3193
mock 6dpi 4	1000x	100	27.0919	28.1312	28.7359	Undetermined
mock 6dpi 4	1000x	100	27.077	28.5833	28.7483	Undetermined
virus 1dpi 1	100x	1000	24.3629	25.3376	27.7174	30.5306
virus 1dpi 1	100x	1000	24.4286	25.6527	26.3297	30.8916
virus 1dpi 1	1000x	100	27.8717	28.9807	29.6717	33.221
virus 1dpi 1	1000x	100	27.5937	29.3455	29.7174	34.4475
virus 1dpi 2	100x	1000	24.3486	25.6289	26.5202	33.1576
virus 1dpi 2	100x	1000	24.2745	25.9243	26.9614	32.0197
virus 1dpi 2	1000x	100	27.9519	Undetermined	29.7449	Undetermined
virus 1dpi 2	1000x	100	27.7155	Undetermined	31.7725	36.6308
Std_10	10x	10000	18.9088	20.1139	19.4781	18.9827
Std_10	10x	10000	18.8358	20.0524	19.6308	18.9205
Std_100	100x	1000	23.042	24.3108	22.6463	22.3204
Std_100	100x	1000	22.5507	24.3078	22.4291	22.2373
Std_1000	1000x	100	25.8199	27.5223	26.3175	25.7082
Std_1000	1000x	100	25.6713	27.3456	26.5175	26.3934
Std_10000	10000x	10	29.1632	30.6736	29.7152	29.1251
Std_10001	10000x	10	29.4311	30.8322	29.5104	28.9287
virus 1dpi 3	100x	1000	22.161	23.922	24.2984	31.1061
virus 1dpi 3	100x	1000	22.0709	23.504	24.6093	30.2725
virus 1dpi 3	1000x	100	26.0812	27.3709	29.0542	33.0084
virus 1dpi 3	1000x	100	25.5392	26.8417	28.0174	32.6631
virus 1dpi 4	100x	1000	21.8495	23.5207	24.8091	30.9615
virus 1dpi 4	100x	1000	22.3254	23.4619	24.9299	30.1514
virus 1dpi 4	1000x	100	25.6685	27.0169	28.6793	33.1369
virus 1dpi 4	1000x	100	25.8085	27.0102	28.6468	33.5327
virus 3dpi 1	100x	1000	21.7556	23.2794	22.1924	20.6599
virus 3dpi 1	100x	1000	21.7053	23.7283	22.0988	21.2592
virus 3dpi 1	1000x	100	25.2123	27.2986	25.0873	24.0119
virus 3dpi 1	1000x	100	25.3521	27.2294	25.7402	24.0851
virus 3dpi 2	100x	1000	21.9731	23.1476	22.1979	20.1923
virus 3dpi 2	100x	1000	22.0158	23.388	22.3727	20.5901
virus 3dpi 2	1000x	100	25.4693	26.9269	25.4925	24.3712
virus 3dpi 2	1000x	100	25.5659	27.0152	25.4751	23.9801
virus 3dpi 3	100x	1000	22.0922	24.609	21.9574	20.4435
virus 3dpi 3	100x	1000	21.8698	24.3485	22.0422	20.48
virus 3dpi 3	1000x	100	25.5161	27.5391	25.5747	24.5825
virus 3dpi 3	1000x	100	25.4234	27.5785	25.4854	24.5934
virus 3dpi 4	100x	1000	21.9752	24.5226	22.2716	20.9102
virus 3dpi 4	100x	1000	22.2837	24.0906	22.6399	20.7873
virus 3dpi 4	1000x	100	25.2849	27.1063	25.6751	24.8868
virus 3dpi 4	1000x	100	25.7177	27.3521	25.7489	25.2638
virus 6dpi 1	100x	1000	22.4895	24.7894	21.1469	17.8839
virus 6dpi 1	100x	1000	22.3802	24.8049	20.8661	18.8027
virus 6dpi 1	1000x	100	25.1328	27.0983	24.1789	22.1856
virus 6dpi 1	1000x	100	25.0957	26.8625	24.5447	22.1584
virus 6dpi 2	100x	1000	22.3116	24.2712	20.9094	18.1478
virus 6dpi 2	100x	1000	22.2069	24.0998	21.0808	18.2508
virus 6dpi 2	1000x	100	31.6048	27.54	24.9202	21.9416
virus 6dpi 2	1000x	100	31.1637	27.48	24.5188	21.9523
virus 6dpi 3	100x	1000	23.6515	25.2576	21.914	19.3183
virus 6dpi 3	100x	1000	23.2989	25.0727	22.2965	19.1249
virus 6dpi 3	1000x	100	26.9643	28.6086	25.5275	22.8638
virus 6dpi 3	1000x	100	26.9751	28.6897	25.4453	22.7678
virus 6dpi 4	100x	1000	22.7867	24.2873	21.0285	18.7836
virus 6dpi 4	100x	1000	22.315	23.9686	21.4765	18.3749
virus 6dpi 4	1000x	100	25.5968	27.5533	24.6424	21.9018
virus 6dpi 4	1000x	100	25.6377	27.1233	24.7466	22.016
Std_10	10x	10000	18.9846	19.9846	19.412	18.4957
Std_10	10x	10000	18.779	19.9797	19.467	18.1654
Std_100	100x	1000	22.821	23.7795	22.9912	21.9357
Std_100	100x	1000	22.4967	24.1867	22.8329	21.8714
Std_1000	1000x	100	25.5943	27.66	26.3175	24.8998
Std_1000	1000x	100	25.6693	27.3038	26.3175	24.8012
Std_10000	10000x	10	29.4818	31.2332	29.5303	29.5266
Std_10001	10000x	10	29.3611	31.283	29.7335	28.9279
