# Supplementary material for: quantGenius: implementation of a decision support system for qPCR-based gene quantification
Source: BMC Bioinformatics. 2017 May 25;18:276. doi: 10.1186/s12859-017-1688-7 (PMC5445471; doi:10.1186/s12859-017-1688-7)
Supplement: Supplementary file 7 — Comparison of gene expression values calculated by quantGenius and other standard methods. (XLS 49 kb) [file 12859_2017_1688_MOESM7_ESM.xls]

## Sheet: Additional file 7
Additional file 7: Comparison of gene expression values calculated by quantGenius and other standard methods
Expression of two target genes (PR1-b and Glu-II) was analysed in mock-and virus-inoculated potato plants at one, three or six days post infection (dpi). EF-1 and COX were used for normalization (see Additional file 6 for raw data and brief experimental details). Relative expression values obtained by quantGenius are compared to the ones obtained using standard curve quantification without QC per…
Sample/Gene	PR-1b					Glu-II
	quant Genius	std curve	ΔΔCq	CV (%)	DSS implementation	quant Genius	std curve	ΔΔCq	CV (%)	DSS implementation
mock 1dpi 1	1.2822	1.28556	0.621087	36.0005	1st diluton used	1.52584	1.68387	1.48022	6.83628	1st diluton used
mock 1dpi 2	1.52797	1.30813	0.74999	33.5515	1st diluton used	0.655385	0.795239	0.815109	11.526	Pipetting error removed
mock 1dpi 3	0.481466	1.19355	0.55005	52.9631	Under LOQ imputation	0.768966	0.520887	0.70467	19.3649	1st diluton used
mock 1dpi 4	0.481466	0.48354	0.313785	22.8533	Under LOQ imputation	NA	1.02988	0.764551	20.9109	Not calculated - QC target gene
mock 3dpi 1	0.481466	0.770405	0.033059	86.7446	Under LOQ imputation	1.48316	1.48545	1.19021	12.2485
mock 3dpi 2	1.28791	0.99818	0.613403	35.0096	1st diluton used	1.61238	1.40033	1.23226	13.4616
mock 3dpi 3	0.481466	1.69402	0.389771	85.1357	1st diluton used	NA	1.97094	0.686076	68.3877	Not calculated - QC target gene
mock 3dpi 4	0.481466	0.449181	0.209342	39.1241	Under LOQ imputation	1.32717	1.37408	1.26853	3.99653	Pipetting error removed
mock 6dpi 1	0.481466	0.71574	0.273769	45.0963	Under LOQ imputation	2.00828	2.00183	1.61646	11.9635
mock 6dpi 2	0.481466	2.10742	1.0541	67.9167	Under LOQ imputation	1.29256	1.35062	1.15405	7.97867
mock 6dpi 3	0.481466	1.09955	0.17112	80.925	Under LOQ	NA	1.21933	1.5696	17.7613	Not calculated - QC target gene
mock 6dpi 4	1.41088	1.41319	0.673671	36.5633	1st diluton used	1.73015	1.73148	1.62682	3.54021
virus 1dpi 1	3.74265	3.74559	1.87377	34.6031	1st diluton used	1.41069	1.20249	0.80559	26.976	Pipetting error removed
virus 1dpi 2	0.481466	0.967541	0.544257	39.791	Under LOQ imputation	1.12491	1.02781	1.04598	4.84176
virus 1dpi 3	0.178928	1.40757	0.462941	94.1587	Under LOQ imputation	1.11896	0.989976	1.16392	8.27629	Pipetting error removed
virus 1dpi 4	0.178928	1.11321	0.466435	81.6312	Under LOQ imputation	0.738978	0.738378	0.801843	4.80029
virus 3dpi 1	455.123	423.752	319.108	17.8351	Pipetting error removed	4.52686	5.14516	4.67995	6.7311	Pipetting error removed
virus 3dpi 2	480.561	480.561	480.561	0		4.733	4.72871	4.3144	5.23621
virus 3dpi 3	NA	540.5	681.324	16.2998	Not calculated - QC target gene	5.45961	6.62217	7.82891	17.8505
virus 3dpi 4	NA	403.588	519.651	17.7785	Not calculated - QC target gene	4.65489	5.12792	5.69244	10.0699
virus 6dpi 1	NA	2494.17	3877.11	30.6966	Not calculated - QC reference gene	NA	14.334	20.4248	24.7813	Not calculated - QC reference gene
virus 6dpi 2	2674.72	2654	3282.84	12.4448		13.0532	12.9517	15.7751	11.5002
virus 6dpi 3	3029.43	3034.94	3471.98	7.98832		14.2161	14.2297	15.6981	5.78856
virus 6dpi 4	2345.61	2350.82	2748.52	9.31351		11.9846	12.0014	14.3786	10.7706
